# Supplementary material for: Pyroptosis of Macrophages Induced by Clostridium perfringens Beta-1 Toxin
Source: Toxins (Basel). 2023 May 29;15(6):366. doi: 10.3390/toxins15060366 (PMC10301120; doi:10.3390/toxins15060366)
Supplement: Supplementary file 1 [file toxins-15-00366-s001.zip]

Archive with 1 entries (1 files):
- toxins-2374220-supplementary.pdf
